# Supplementary material for: Structural insights into IL-11-mediated signalling and human IL6ST variant-associated immunodeficiency
Source: Nat Commun. 2024 Mar 7;15:2071. doi: 10.1038/s41467-024-46235-6 (PMC10920896; doi:10.1038/s41467-024-46235-6)
Supplement: Supplementary file 7 — Source Data [file 41467_2024_46235_MOESM7_ESM.xlsx]

## Sheet: Sheet1
Suplementary Figure X (phospho-Flow signaling)								Suplementary Figure X (TIRF data - Difusion)									Suplementary Figure X (TIRF data - co-tracking)
	IL-6:IL6Ra 15 min stimulation	Replicate 1	Replicate 2	Replicate 3						diffusion									co-tracking
	HeLa gp130 KO	3658.7	4331.5	5371.1						gp130WT			gp130P498L						gp130WT			gp130P498L
	HeLa gp130 KO tfx gp130WT	61818.9	53402.4	57242.6						unstimulated	50nM IL-6:IL6Ra	50nM IL-11:IL11Ra	unstimulated	50nM IL-6:IL6Ra	50nM IL-11:IL11Ra				unstimulated	50nM IL-6:IL6Ra	50nM IL-11:IL11Ra	unstimulated	50nM IL-6:IL6Ra	50nM IL-11:IL11Ra
	HeLa gp130 KO tfx gp130P498L	40523	40375.2	39436.6
										0.098	0.018	0.051	0.106	0.082	0.044				0.00962	0.06988	0.27423	0.0114	0.23975	0.24229
										0.096	0.048	0.04	0.084	0.052	0.04				0.00567	0.14662	0.30786	0.04805	0.17147	0.23381
										0.088	0.038	0.067	0.103	0.048	0.039				0.02816	0.39455	0.36446	0.02198	0.28031	0.20851
	IL-11:IL11Ra 15 min stimulation	Replicate 1	Replicate 2	Replicate 3						0.093	0.063	0.043	0.092	0.039	0.041				0.000207447	0.53098	0.24856	0.000200406	0.38005	0.24817
	HeLa gp130 KO	3658.7	4331.5	5371.1						0.09	0.048	0.055	0.116	0.061	0.03				0.01305	0.19402	0.26474	0.01183	0.38262	0.1893
	HeLa gp130 KO tfx gp130WT	53729.6	44947.8	48912.1						0.093	0.038	0.052	0.15	0.048	0.04				0.02585	0.25984	0.29809	0.02428	0.27368	0.21639
	HeLa gp130 KO tfx gp130P498L	39634.8	35196.9	38765						0.09	0.045	0.043	0.097	0.047	0.036				0.03858	0.3517	0.28844	0.000200038	0.23057	0.22107
										0.1	0.044	0.049	0.119	0.049	0.043				0.00672	0.08994	0.28447	0.0315	0.27253	0.32684
										0.087	0.045	0.042	0.098	0.051	0.039				0.00753	0.38129	0.31732	0.02411	0.16505	0.26125
										0.094	0.047	0.042	0.078	0.039	0.05				0.0091	0.2444	0.26773	0.01612	0.30278	0.06973
										0.086	0.036	0.039	0.094	0.052	0.039				0.00545	0.07507	0.2332	0.0377	0.21845	0.11587
										0.085	0.036	0.059	0.112	0.053	0.047				0.02242	0.16381	0.13415	0.01459	0.24862	0.13024
										0.095	0.05	0.06	0.076	0.056	0.041				0.02093	0.16582	0.23	0.000202969	0.15109	0.22114
										0.085	0.049	0.037	0.109	0.07	0.04				0.01854	0.24533	0.21985	0.02859	0.20212	0.25882
										0.101	0.045	0.048	0.107	0.054	0.037				0.00914	0.32683	0.14943	0.02789	0.10328	0.30256
										0.105	0.051	0.065	0.095	0.07	0.031				0.0091	0.2822	0.32776	0.04226	0.37524	0.1682
										0.085	0.062	0.042	0.093	0.058	0.04				0.04811	0.2782	0.28978	0.03608	0.29666	0.22538
										0.085		0.058	0.078	0.055	0.04				0.01427		0.27902	0.01655	0.3278	0.27139
										0.103			0.077	0.049					0.0129			0.01361
										0.09			0.081						0.000203357			0.01768
										0.099			0.083						0			0.01669
										0.09			0.058						0.00779			0.06742
										0.089			0.081						0.00249			0.02232
										0.082			0.091						0.000207485			0.03076
										0.095			0.073						0.02545			0.000199985
										0.08			0.07						0.01826			0.01826
													0.071									0.0155
